# Supplementary material for: Portable Chemiluminescence-Based Lateral Flow Assay Platform for the Detection of Cortisol in Human Serum
Source: Biosensors (Basel). 2021 Jun 10;11(6):191. doi: 10.3390/bios11060191 (PMC8226682; doi:10.3390/bios11060191)
Supplement: Supplementary file 1 [file biosensors-11-00191-s001.zip]

Archive with 1 entries (1 files):
- biosensors-1136069-supplementary.pdf
